# Supplementary material for: Space–time distribution of classical scrapie in Italian sheep: assessing the effectiveness of the National Genetic Selection Plan
Source: Vet Res. 2025 Dec 6;57:7. doi: 10.1186/s13567-025-01677-8 (PMC12784510; doi:10.1186/s13567-025-01677-8)
Supplement: Supplementary file 1 — Additional file 1. Genotyped sheep by year, macro-region, and age group, showing the number and percentage of sheep genotyped for PRNP that were under and over two years old. Macro-regions are: (1) North-West, (2) North-East, (3) Central, (4) Southern Italy, (5) Sicily, and (6) Sardinia. [file 13567_2025_1677_MOESM1_ESM.xlsx]

## Sheet: table_2
Year	Macro-region	N. genotyped more than 2ys	N. susceptibles more than 2ys	N. genotyped less than 2ys	N. susceptibles less than 2ys	Total Genotyped	Total Susceptibles	percent susceptibles over genotyed	percent susceptibles more than 2y	percent susceptibles less than 2y	percent genotyped more than 2y	percent genotyped less than 2y
2005	1	4069	2742	3624	2385	7693	5127	66.65	53.48	46.52	52.89	47.11
2006	1	1583	792	2340	1382	3923	2174	55.42	36.43	63.57	40.35	59.65
2007	1	1204	906	2837	1855	4041	2761	68.32	32.81	67.19	29.79	70.21
2008	1	1501	1112	3132	1939	4633	3051	65.85	36.45	63.55	32.4	67.6
2009	1	457	298	2588	1296	3045	1594	52.35	18.7	81.3	15.01	84.99
2010	1	308	157	2368	1009	2676	1166	43.57	13.46	86.54	11.51	88.49
2011	1	333	169	3279	1655	3612	1824	50.5	9.27	90.73	9.22	90.78
2012	1	339	155	2541	1153	2880	1308	45.42	11.85	88.15	11.77	88.23
2013	1	974	613	3505	1806	4479	2419	54.01	25.34	74.66	21.75	78.25
2014	1	823	400	2821	1168	3644	1568	43.03	25.51	74.49	22.59	77.41
2015	1	966	585	4181	2094	5147	2679	52.05	21.84	78.16	18.77	81.23
2016	1	1571	987	4167	1966	5738	2953	51.46	33.42	66.58	27.38	72.62
2017	1	1278	675	6265	3053	7543	3728	49.42	18.11	81.89	16.94	83.06
2018	1	641	313	4872	2123	5513	2436	44.19	12.85	87.15	11.63	88.37
2019	1	880	475	6635	2515	7515	2990	39.79	15.89	84.11	11.71	88.29
2020	1	929	485	7448	2212	8377	2697	32.2	17.98	82.02	11.09	88.91
2021	1	1773	282	8000	1536	9773	1818	18.6	15.51	84.49	18.14	81.86
2022	1	527	220	6064	1019	6591	1239	18.8	17.76	82.24	8	92
2005	2	493	197	579	164	1072	361	33.68	54.57	45.43	45.99	54.01
2006	2	535	215	434	145	969	360	37.15	59.72	40.28	55.21	44.79
2007	2	736	382	1189	459	1925	841	43.69	45.42	54.58	38.23	61.77
2008	2	789	360	1026	348	1815	708	39.01	50.85	49.15	43.47	56.53
2009	2	323	185	465	212	788	397	50.38	46.6	53.4	40.99	59.01
2010	2	205	68	585	205	790	273	34.56	24.91	75.09	25.95	74.05
2011	2	131	43	542	207	673	250	37.15	17.2	82.8	19.47	80.53
2012	2	183	76	452	153	635	229	36.06	33.19	66.81	28.82	71.18
2013	2	359	147	576	156	935	303	32.41	48.51	51.49	38.4	61.6
2014	2	410	88	827	157	1237	245	19.81	35.92	64.08	33.14	66.86
2015	2	286	106	481	131	767	237	30.9	44.73	55.27	37.29	62.71
2016	2	558	327	1285	486	1843	813	44.11	40.22	59.78	30.28	69.72
2017	2	1562	830	3269	1790	4831	2620	54.23	31.68	68.32	32.33	67.67
2018	2	765	363	2772	1374	3537	1737	49.11	20.9	79.1	21.63	78.37
2019	2	1340	787	3875	1884	5215	2671	51.22	29.46	70.54	25.7	74.3
2020	2	1842	1117	4656	1778	6498	2895	44.55	38.58	61.42	28.35	71.65
2021	2	645	306	5950	2011	6595	2317	35.13	13.21	86.79	9.78	90.22
2022	2	615	290	4968	1456	5583	1746	31.27	16.61	83.39	11.02	88.98
2005	3	553	138	498	158	1051	296	28.16	46.62	53.38	52.62	47.38
2006	3	1649	672	3164	685	4813	1357	28.19	49.52	50.48	34.26	65.74
2007	3	2250	806	5372	1843	7622	2649	34.75	30.43	69.57	29.52	70.48
2008	3	494	153	1766	289	2260	442	19.56	34.62	65.38	21.86	78.14
2009	3	2966	1016	4239	770	7205	1786	24.79	56.89	43.11	41.17	58.83
2010	3	993	468	3835	1092	4828	1560	32.31	30	70	20.57	79.43
2011	3	748	271	2665	329	3413	600	17.58	45.17	54.83	21.92	78.08
2012	3	417	77	2546	242	2963	319	10.77	24.14	75.86	14.07	85.93
2013	3	5153	1423	3334	440	8487	1863	21.95	76.38	23.62	60.72	39.28
2014	3	3157	873	4752	672	7909	1545	19.53	56.5	43.5	39.92	60.08
2015	3	3303	899	5936	776	9239	1675	18.13	53.67	46.33	35.75	64.25
2016	3	3066	925	4058	527	7124	1452	20.38	63.71	36.29	43.04	56.96
2017	3	6586	1928	6330	1332	12916	3260	25.24	59.14	40.86	50.99	49.01
2018	3	4436	1162	5293	1002	9729	2164	22.24	53.7	46.3	45.6	54.4
2019	3	4307	933	7336	1158	11643	2091	17.96	44.62	55.38	36.99	63.01
2020	3	3193	761	8182	1271	11375	2032	17.86	37.45	62.55	28.07	71.93
2021	3	2487	451	8974	1048	11461	1499	13.08	30.09	69.91	21.7	78.3
2022	3	1036	243	7979	845	9015	1088	12.07	22.33	77.67	11.49	88.51
2005	4	1276	498	467	157	1743	655	37.58	76.03	23.97	73.21	26.79
2006	4	4347	1982	2096	750	6443	2732	42.4	72.55	27.45	67.47	32.53
2007	4	1868	752	1248	375	3116	1127	36.17	66.73	33.27	59.95	40.05
2008	4	626	216	1233	264	1859	480	25.82	45	55	33.67	66.33
2009	4	1865	717	1411	366	3276	1083	33.06	66.2	33.8	56.93	43.07
2010	4	1766	632	1549	466	3315	1098	33.12	57.56	42.44	53.27	46.73
2011	4	359	154	1483	321	1842	475	25.79	32.42	67.58	19.49	80.51
2012	4	306	80	1124	257	1430	337	23.57	23.74	76.26	21.4	78.6
2013	4	982	319	1162	309	2144	628	29.29	50.8	49.2	45.8	54.2
2014	4	1532	554	857	204	2389	758	31.73	73.09	26.91	64.13	35.87
2015	4	2124	746	776	124	2900	870	30	85.75	14.25	73.24	26.76
2016	4	4435	1779	3341	1135	7776	2914	37.47	61.05	38.95	57.03	42.97
2017	4	11098	3984	8666	2752	19764	6736	34.08	59.14	40.86	56.15	43.85
2018	4	6946	2303	10278	2908	17224	5211	30.25	44.19	55.81	40.33	59.67
2019	4	2128	680	9570	2452	11698	3132	26.77	21.71	78.29	18.19	81.81
2020	4	1228	364	8539	1951	9767	2315	23.7	15.72	84.28	12.57	87.43
2021	4	1943	541	11090	2253	13033	2794	21.44	19.36	80.64	14.91	85.09
2022	4	1121	276	9894	1728	11015	2004	18.19	13.77	86.23	10.18	89.82
2005	5	121	50	159	58	280	108	38.57	46.3	53.7	43.21	56.79
2006	5	690	299	296	117	986	416	42.19	71.88	28.12	69.98	30.02
2007	5	1539	613	510	222	2049	835	40.75	73.41	26.59	75.11	24.89
2008	5	2891	1201	922	326	3813	1527	40.05	78.65	21.35	75.82	24.18
2009	5	4947	2212	780	304	5727	2516	43.93	87.92	12.08	86.38	13.62
2010	5	1803	762	1405	523	3208	1285	40.06	59.3	40.7	56.2	43.8
2011	5	646	186	333	107	979	293	29.93	63.48	36.52	65.99	34.01
2012	5	502	196	373	131	875	327	37.37	59.94	40.06	57.37	42.63
2013	5	8778	3639	961	372	9739	4011	41.18	90.73	9.27	90.13	9.87
2014	5	7961	3117	3619	1296	11580	4413	38.11	70.63	29.37	68.75	31.25
2015	5	4498	1658	1665	568	6163	2226	36.12	74.48	25.52	72.98	27.02
2016	5	3154	1224	6940	2464	10094	3688	36.54	33.19	66.81	31.25	68.75
2017	5	2386	904	8826	2962	11212	3866	34.48	23.38	76.62	21.28	78.72
2018	5	1313	541	8680	2768	9993	3309	33.11	16.35	83.65	13.14	86.86
2019	5	1398	566	8457	2550	9855	3116	31.62	18.16	81.84	14.19	85.81
2020	5	963	357	9551	2640	10514	2997	28.5	11.91	88.09	9.16	90.84
2021	5	367	133	9508	2283	9875	2416	24.47	5.5	94.5	3.72	96.28
2022	5	590	208	13497	2770	14087	2978	21.14	6.98	93.02	4.19	95.81
2005	6	5020	1674	4830	1398	9850	3072	31.19	54.49	45.51	50.96	49.04
2006	6	8503	2797	5890	1625	14393	4422	30.72	63.25	36.75	59.08	40.92
2007	6	3558	1200	4775	1135	8333	2335	28.02	51.39	48.61	42.7	57.3
2008	6	2087	636	4213	816	6300	1452	23.05	43.8	56.2	33.13	66.87
2009	6	24042	7907	18889	5349	42931	13256	30.88	59.65	40.35	56	44
2010	6	10195	3099	15636	3652	25831	6751	26.14	45.9	54.1	39.47	60.53
2011	6	11327	3053	17346	3520	28673	6573	22.92	46.45	53.55	39.5	60.5
2012	6	2820	764	11684	2124	14504	2888	19.91	26.45	73.55	19.44	80.56
2013	6	4291	1133	11397	1898	15688	3031	19.32	37.38	62.62	27.35	72.65
2014	6	3886	835	19008	2693	22894	3528	15.41	23.67	76.33	16.97	83.03
2015	6	2371	682	12495	1948	14866	2630	17.69	25.93	74.07	15.95	84.05
2016	6	3192	685	15351	2249	18543	2934	15.82	23.35	76.65	17.21	82.79
2017	6	2247	574	12808	1962	15055	2536	16.84	22.63	77.37	14.93	85.07
2018	6	3555	899	10654	1493	14209	2392	16.83	37.58	62.42	25.02	74.98
2019	6	2706	595	11045	1357	13751	1952	14.2	30.48	69.52	19.68	80.32
2020	6	3075	718	14039	1768	17114	2486	14.53	28.88	71.12	17.97	82.03
2021	6	2469	475	15231	1639	17700	2114	11.94	22.47	77.53	13.95	86.05
2022	6	1906	427	15108	1486	17014	1913	11.24	22.32	77.68	11.2	88.8
Total		266474	93048	568522	139106	834996	232154
